# Supplementary material for: Genome-Wide Association Study of Staphylococcus aureus Carriage in a Community-Based Sample of Mexican-Americans in Starr County, Texas
Source: PLoS One. 2015 Nov 16;10(11):e0142130. doi: 10.1371/journal.pone.0142130 (PMC4646511; doi:10.1371/journal.pone.0142130)
Supplement: S1 Table — (XLSX) [file pone.0142130.s002.xlsx]

## Sheet: Sheet1
S1 Table. Previous SNPs and genes associated with S. aureus carriage or infection.
Locus	Closest gene(s)	Chromosome	Position	Publication	Sample Size	Population	Ascertainment	Test	OR (beta)	p value	Effect	Non-effect	Best proxy	Proxy position	Proxy effect	Proxy non	R2	Persistant vs. Non-Carrier			Intermittent vs. Non-Carrier			RefSeq gene name	Pers vs. Non	Int vs. Non
																		OR	p value	Effect AF	OR	p value	Effect AF		p value	p value
rs575649a	RP3-468K3.1	6	153215558	Nelson et al. (27)	1187 (cases=408; controls=779)	Caucasian/Adults	Inpatients/S. aureus bacteremia	single variant	0.62	2.22e-06	C	T	-	-	-	-	-	1.12 (0.86-1.47)	0.402292	0.59	0.75 (0.55-1.03)	0.0753746	0.57	-	NR	NR
rs1885359a	RP1-231p7P.1	22	28011067	"	"	"	"	"	1.66	3.18e-06	A	-	rs732110	28015322	C	A	0.669	1.05 (0.75-1.46)	0.781346	0.22	0.72 (0.49-1.08)	0.109927	0.21	-	NR	NR
rs1353492a	CTD-2091N23.1	5	92446044	"	"	"	"	"	2.32	3.79e-06	A	-	rs13188341	92443100	A	G	1	0.87 (0.64-1.19)	0.380516	0.22	1.02 (0.71-1.47)	0.929828	0.22	-	NR	NR
rs13188341a	CTD-2091N23.1	5	92443100	"	"	"	"	"	2.3	4.1e-06	A	G	-	-	-	-	-	0.87 (0.64-1.19)	0.380516	0.22	1.02 (0.71-1.47)	0.929828	0.22	-	NR	NR
rs7068684a	SORCS3	10	106403115	"	"	"	"	"	1.82	5.03e-06	T	-	rs7084834	106403209	C	T	1	0.87 (0.64-1.17)	0.345978	0.27	1.15 (0.82-1.63)	0.420023	0.28	SORCS3	0.782	1
rs7084834a	SORCS3	10	106403209	"	"	"	"	"	1.8	7.53e-06	C	T	-	-	-	-	-	0.87 (0.64-1.17)	0.345978	0.27	1.15 (0.82-1.63)	0.420023	0.28	SORCS3	0.782	1
rs4918120a	RP11-127O4.2	10	106382358	"	"	"	"	"	1.68	8.15e-06	T	C	-	-	-	-	-	0.70 (0.51-0.97)	0.0342783	0.25	1.11 (0.76-1.60)	0.594735	0.26	-	NR	NR
rs2186567a	SHANK2	11	70515963	"	"	"	"	"	0.36	8.92e-06	C	T	-	-	-	-	-	0.79 (0.43-1.47)	0.458271	0.04	0.71 (0.34-1.48)	0.365631	0.04	SHANK2	0.287	0.495
rs2732986a	RP11-281H11.1	8	5541143	"	"	"	"	"	1.54	9.1e-06	C	A	-	-	-	-	-	1.08 (0.82-1.42)	0.57337	0.36	1.07 (0.78-1.47)	0.692431	0.35	-	Not Reported	Not Reported
rs13118964a	RP11-6C14.1	4	161039344	"	"	"	"	"	0.59	9.13e-06	T	C	-	-	-	-	-	1.15 (0.77-1.72)	0.496052	0.12	1.11 (0.69-1.79)	0.674459	0.12	-	Not Reported	NR
rs2043436a	CDON	11	125925478	"	"	"	"	"	3.85	1.638e-06	T	-	rs2043438	125930405	C	T	0.65	1.03 (0.78-1.34)	0.85033	0.48	0.77 (0.57-1.06)	0.110629	0.47	CDON	0.703	0.772
rs2455012b	PDE4B	1	66520998	Ye et al. (28)	3234 (cases=309; conrols=2925)	North European/Adults	Hospital based/S. aueus infection	single variant	2.17	6.68e-07	T	C	rs7548579	66464958	G	C	0.252	0.93 (0.65-1.33)	0.685915	0.16	0.74 (0.49-1.13)	0.166701	0.16	PDE4B	0.133	0.179
rs7152530b	VRK1, BCL11B	14	98641215	"	"	"	"	"	0.62	8.47e-07	A	G	rs987514	98628943	T	C	1	1.15 (0.87-1.53)	0.328936	0.29	1.15 (0.83-1.61)	0.399822	0.28	VRK1	0.584	0.327
																								BCL11B	1	1
rs3804047b	TXNRD2	22	19879637	"	"	"	"	"	1.52	3.32e-06	G	A	-	-	-	-	-	1.06 (0.78-1.43)	0.720734	0.33	1.12 (0.78-1.60)	0.530141	0.33	TXNRD2	1	1
rs470093b	PNPLA5	22	44276171	"	"	"	"	"	1.63	7.19e-06	T	G	-	-	-	-	-	1.41 (0.88-2.25)	0.148945	0.09	1.42 (0.82-2.48)	0.212759	0.08	PNPLA5	0.455	0.297
rs1381281b	VRK1, BCL11B	14	98615771	"	"	"	"	"	0.67	1.07e-05	C	T	-	-	-	-	-	1.21 (0.90-1.61)	0.204746	0.28	1.20 (0.86-1.68)	0.292623	0.28	VRK1	0.584	0.327
																								BCL11B	1	1
rs13107325b	SLC39A8	4	103188709	"	"	"	"	"	1.88	1.09e-05	A	G	-	-	-	-	-	0.92 (0.51-1.68)	0.786521	0.05	1.03 (0.51-2.06)	0.935068	0.05	SLC39A8	1	1
rs1892234b	VRK1, BCL11B	14	98720904	"	"	"	"	"	0.68	1.38e-05	G	A	-	-	-	-	-	1.20 (0.93-1.56)	0.163305	0.42	1.17 (0.87-1.58)	0.303181	0.42	VRK1	0.584	0.327
																								BCL11B	1	1
rs6948646b	ACTR3B, DPP6	7	152945284	"	"	"	"	"	1.46	1.41e-05	A	G	rs11763941	152948796	T	C	0.911	1.13 (0.86-1.48)	0.386344	0.4	1.04 (0.76-1.42)	0.802882	0.4	ACTR3B	1	1
																								DPP6	0.226	1
rs1012203b	GRIN3A, CYLC2	9	104626708	"	"	"	"	"	0.44	1.59e-05	G	A	-	-	-	-	-	0.78 (0.49-1.25)	0.302368	0.11	0.86 (0.51-1.46)	0.581051	0.11	GRIN3A	0.446	0.106
																								CYLC2	1	1
rs987514b	VRK1, BCL11B	14	98628943	"	"	"	"	"	0.68	1.95e-05	T	C	-	-	-	-	-	1.15 (0.87-1.53)	0.328936	0.29	1.15 (0.83-1.61)	0.399822	0.28	VRK1	0.584	0.327
																								BCL11B	1	1
rs11950651b	NUDT12, EFNA5	5	103009768	"	"	"	"	"	0.37	2.09e-05	T	C	-	-	-	-	-	0.92 (0.62-1.39)	0.706928	0.12	1.14 (0.72-1.81)	0.575038	0.12	NUDT12	1	0.505
																								EFNA5	1	1
rs12160908b	LRP5L, ADRBK2	22	25928620	"	"	"	"	"	0.49	2.13e-05	T	C	-	-	-	-	-	1.40 (0.89-2.21)	0.148628	0.1	1.36 (0.78-2.35)	0.273606	0.1	LRP5L	0.0613	0.166
																								ADRBK2	0.186	1
rs12696090b	MFSD1, IQCJ-SCHIP1	3	158669688	"	"	"	"	"	0.61	2.72e-05	T	G	-	-	-	-	-	1.23 (0.87-1.74)	0.239492	0.16	1.61 (1.07-2.40)	0.0214311	0.17	MFSD1	1	1
																								IQCJ-SCHIP1	1	1
rs9614174b	EFCAB6	22	44082454	"	"	"	"	"	1.56	2.78e-05	C	A	-	-	-	-	-	1.13 (0.74-1.73)	0.574099	0.1	1.49 (0.90-2.48)	0.121481	0.1	EFCAB6	0.12	0.179
rs7255123b	DAPK3	19	3958397	"	"	"	"	"	1.51	4.11e-05	A	G	-	-	-	-	-	1.13 (0.69-1.84)	0.628676	0.14	1.21 (0.70-2.09)	0.505086	0.14	DAPK3	1	1
rs6135407b	MACROD2	20	15397676	"	"	"	"	"	1.54	4.91e-05	T	C	-	-	-	-	-	1.21 (0.87-1.67)	0.262588	0.21	0.79 (0.54-1.15)	0.216276	0.2	MACROD2	1	1
rs4807532b	ATCAY	19	3928369	"	"	"	"	"	1.42	5.32e-05	A	G	-	-	-	-	-	1.15 (0.82-1.62)	0.41941	0.22	1.30 (0.89-1.92)	0.175797	0.22	ATCAY	1	0.176
rs7643377b	XRN1	3	142114694	"	"	"	"	"	1.41	5.7e-05	T	C	-	-	-	-	-	0.86 (0.66-1.14)	0.296063	0.4	0.66 (0.48-0.90)	0.00809068	0.4	XRN1	0.782	0.683
rs2535368b	SEMA3E	7	83157207	"	"	"	"	"	1.56	5.9e-05	T	C	-	-	-	-	-	0.79 (0.52-1.19)	0.262262	0.12	0.91 (0.56-1.46)	0.683013	0.12	SEMA3E	0.307	0.297
rs9867210b	XRN1	3	142132749	"	"	"	"	"	1.41	6.17e-05	C	T	-	-	-	-	-	0.87 (0.66-1.14)	0.30856	0.41	0.66 (0.48-0.90)	0.0079421	0.4	XRN1	0.782	0.683
NMRK2b	-	19	-	"	"	"	"	VEGAS gene-based	NP	1.2e-05	-	-	-	-	-	-	-	-	-	-	-	-	-	ITGB1BP3	0.634	1
DAPK3b	-	19	-	"	"	"	"	"	NP	5.1e-05	-	-	-	-	-	-	-	-	-	-	-	-	-	DAPK3	1	1
NPM3b	-	10	-	"	"	"	"	"	NP	0.000142	-	-	-	-	-	-	-	-	-	-	-	-	-	NPM3	1	1
EEF2b	-	19	-	"	"	"	"	"	NP	0.000167	-	-	-	-	-	-	-	-	-	-	-	-	-	EEF2	1	0.126
XRN1b	-	3	-	"	"	"	"	"	NP	0.000185	-	-	-	-	-	-	-	-	-	-	-	-	-	XRN1	0.782	0.683
CDK7	-	5	-	"	"	"	"	"	NP	0.000206	-	-	-	-	-	-	-	-	-	-	-	-	-	CDK7	0.0399	1
FBXL4b	-	6	-	"	"	"	"	"	NP	0.000257	-	-	-	-	-	-	-	-	-	-	-	-	-	FBXL4	0.356	0.347
ATR	-	3	-	"	"	"	"	"	NP	0.000269	-	-	-	-	-	-	-	-	-	-	-	-	-	ATR	0.386	1
FGF8b	-	10	-	"	"	"	"	"	NP	0.000294	-	-	-	-	-	-	-	-	-	-	-	-	-	FGF8	1	1
MRPS36	-	5	-	"	"	"	"	"	NP	0.000423	-	-	-	-	-	-	-	-	-	-	-	-	-	MRPS36	1	1
CCDC125b	-	5	-	"	"	"	"	"	NP	0.000424	-	-	-	-	-	-	-	-	-	-	-	-	-	CCDC125	0.356	1
ATCAY	-	19	-	"	"	"	"	"	NP	0.000571	-	-	-	-	-	-	-	-	-	-	-	-	-	ATCAY	1	0.176
KCNIP2b	-	10	-	"	"	"	"	"	NP	0.000637	-	-	-	-	-	-	-	-	-	-	-	-	-	KCNIP2	1	1
MGEA5b	-	10	-	"	"	"	"	"	NP	0.000654	-	-	-	-	-	-	-	-	-	-	-	-	-	MGEA5	1	1
LDOC1Lb	-	22	-	"	"	"	"	"	NP	0.000664	-	-	-	-	-	-	-	-	-	-	-	-	-	LDOC1L	1	1
IL1RL2b	-	2	-	"	"	"	"	"	NP	0.0031	-	-	-	-	-	-	-	-	-	-	-	-	-	IL1RL2	1	0.416
IL1Bb	-	2	-	"	"	"	"	"	NP	0.00322	-	-	-	-	-	-	-	-	-	-	-	-	-	IL1B	1	1
IL1Ab	-	2	-	"	"	"	"	"	NP	0.00363	-	-	-	-	-	-	-	-	-	-	-	-	-	IL1A	0.307	0.436
IL1R1b	-	2	-	"	"	"	"	"	NP	0.00806	-	-	-	-	-	-	-	-	-	-	-	-	-	IL1R1	1	1
MBLc	-	10	-	Vuononvirta et al. (77)	489	Finish/Children	Outpatient/S. aueus carriage	single variant	1.75	0.024	-	-	-	-	-	-	-	-	-	-	-	-	-	MBL2	0.416	1
MBLd	-	8	-	van Belkum et al. (22)	109	Dutch/Adults	Outpatient (Rotterdam Study)/S. aueus carriage	single variant and gene-based	NP	NP	-	-	-	-	-	-	-	-	-	-	-	-	-	MBL	1	1
DEFB1e	-	8	-	Fode et al. (74)	575	Danish/Children	Infection/S. aureus bacteremia	single variant	NP	0.032-0.78*	-	-	-	-	-	-	-	-	-	-	-	-	-	DEFB1	0.228	0.396
VDRf	-	12	-	Panierakis et al. (23)	93	Greek/ Adult T1D Patients	Outpatient/S. aureus carriage	single variant	0.34-3.4	0.007-0.081*	-	-	-	-	-	-	-	-	-	-	-	-	-	VDR	0.0599	1
IL4g	-	5	-	Emonts et al. (19)	3851	Dutch (Caucasian)/Adults	Outpatient (Rotterdam Study)/S. aueus carriage	single variant	NP	0.008	-	-	-	-	-	-	-	-	-	-	-	-	-	IL4	1	1
IL4h	-	5	-	Ruimy et al. (76)	154	Wayampi Amerindians	Outpatient/S aureus carriage	single variant	0.2-1A	0.2	-	-	-	-	-	-	-	-	-	-	-	-	-	IL4	1	1
CRPg	-	1	-	Emonts et al. (19)	3851	Dutch/Adults	Outpatient (Rotterdam Study)/S. aueus carriage	single variant	NP	0.1	-	-	-	-	-	-	-	-	-	-	-	-	-	CRP	1	1
CRPh	-	1	-	Ruimy et al. (30)	154	Wayampi Amerindians	Outpatient/S. aureus carriage	single variant	1-2.8	0.02*	-	-	-	-	-	-	-	-	-	-	-	-	-	CRP	1	1
TNFAg	-	6	-	Emonts et al. (19)	3851	Dutch/Adults	Outpatient (Rotterdam Study)/S. aueus carriage	single variant	NP	0.78	-	-	-	-	-	-	-	-	-	-	-	-	-	TNFA	1	1
CFHg	-	1	-	Emonts et al. (19)	3851	Dutch/Adults	Outpatient (Rotterdam Study)/S. aueus carriage	single variant	NP	0.46	-	-	-	-	-	-	-	-	-	-	-	-	-	CFH	0.426	1
C1INHi	-	1	-	Emonts et al. (20)	111	Dutch (Caucasian)/Adults	Outpatient (Rotterdam Study)/S. aueus carriage	single variant	0.5	0.07	-	-	-	-	-	-	-	-	-	-	-	-	-	SERPING1	0.0764	1
NR3C1j	-	5	-	van den Akker et al. (21)	3851	Dutch (Caucasian)/Adults	Outpatient (Rotterdam Study)/S. aueus carriage	single variant	0.32-1.80A	NP	-	-	-	-	-	-	-	-	-	-	-	-	-	NR3C1	1	1
Author (Reference), Number of cases, Population, Infection or Carriage study, Genetic test conducted.
aNelson et al. (27), 1,187 (cases=408; controls=779), Caucasian adults, Inpatient bacterimia patients, genome-wide assocaition study.
bYe et al. (28), 3234 (cases=309; conrols=2925), Northern European adults, Hospital based/S. aureus infection, genome-wide association study.
cVuononvirta et al. (85), 489 Finish Children, Out patient, S. aureus carriage, single variant analysis.
dvan Belkum et al., (21), 109 Dutch Adults, Outpatient (Rotterdam Study)/S. aureus carriage study, single variant and gene-based analyses.
eFode et al., (31), 575 Danish Children, Infection/Bacteremia, single variant analysis.
fPanierakis et al. (27), 93 Greek Adult Type 1 diabetes patients, Outpatient S. aureus carriage, single variant analysis.
gEmonts et al. (22), 3,851 Dutch outpatients/S. aureus carriage study, single variant anlaysis.
hRuimy et al. (30), 154 Wayampi Amerindians, Outpatient S. aureus carriage studys, single variant analysis.
iEmonts et al. (23), 111 Dutch Caucasian adults, Outpatient S. aureus carriage study, single variant anlysis.
jvan den Akker et al. (20), 3,851 Dutch Caucasian adults, S. aureus carriage study, single variant analysis.
